# Supplementary material for: Metabolism of Terephthalic Acid by a Novel Bacterial Consortium Produces Valuable By-Products
Source: Microorganisms. 2025 Sep 6;13(9):2082. doi: 10.3390/microorganisms13092082 (PMC12472019; doi:10.3390/microorganisms13092082)
Supplement: Supplementary file 1 [file microorganisms-13-02082-s001.zip]

Archive with 1 entries (1 files):
- microorganisms-3837895-supplementary.pdf
